# Supplementary material for: Bactericidal Mechanism of Chlorous Acid Water in the Inactivation of Non-Tuberculous Mycobacteria
Source: Int J Mol Sci. 2026 May 19;27(10):4570. doi: 10.3390/ijms27104570 (PMC13207738; doi:10.3390/ijms27104570)
Supplement: Supplementary file 1 [file ijms-27-04570-s001.zip]

Archive with 1 entries (1 files):
- ijms-4154774-supplementary.pdf
